# Supplementary material for: Neuroimaging Signatures of Temporomandibular Disorder and Burning Mouth Syndrome: A Systematic Review
Source: Dent J (Basel). 2025 Jul 24;13(8):340. doi: 10.3390/dj13080340 (PMC12385566; doi:10.3390/dj13080340)
Supplement: Supplementary file 1 [file dentistry-13-00340-s001.zip]

Archive with 1 entries (1 files):
- dentistry-3752813-supplementary.pdf
